# Supplementary material for: Development and Preliminary Validation of a Novel Protein Assessment Screening Tool (PAST) for Nutrition Care
Source: Nutrients. 2026 Jul 21;18(14):2378. doi: 10.3390/nu18142378 (PMC13416055; doi:10.3390/nu18142378)
Supplement: Supplementary file 1 [file nutrients-18-02378-s001.zip]

Archive with 1 entries (1 files):
- nutrients-4367351-supplementary.pdf
